# Supplementary material for: Remote assessment in adults with Autism or ADHD: A service user satisfaction survey
Source: PLoS One. 2021 Mar 25;16(3):e0249237. doi: 10.1371/journal.pone.0249237 (PMC7993762; doi:10.1371/journal.pone.0249237)
Supplement: S1 Data — (XLSX) [file pone.0249237.s002.xlsx]

## Sheet: Sheet1
Channel	How would you describe yourself?	If you answered other please state	Tell us if you are completing the form yourself or are receiving assistance from someone to do this?	Which service have you used?	What was your assessment for?	Would you tell your friends and family that this is a good service?	COMMENTS: What was good about the service?...	COMMENTS: What could have been better?...	Were you pleased to receive a telephone / video appointment during the coronavirus restrictions?	COMMENTS: Were you pleased to receive a telephone / video appointment ...	Would you have preferred a face to face appointment?	Did the appointment letter explain what would happen during the assessment?	COMMENTS: Did the appointment letter explain what would happen during ...	Did you receive support during your appointment?	How did we contact you?(Please tick all that apply)	COMMENTS: How did we contact you?(Please tick all that apply)...	If you did not have a video call what was the reason?	COMMENTS: If you did not have a video call what was the reason?...	Were you contacted at the agreed time?	How would you rate the quality of the telephone / video call? (1 being poor 5 being excellent)	COMMENTS: How would you rate the quality of the telephone / video call...	How well do you think you were able to communicate over the telephone / video call?	COMMENTS: How well do you think you were able to communicate over the ...	Were you able to find somewhere appropriate to speak to your clinician during your telephone / video call?	Did you have enough time to answer the questions?	COMMENTS: Did you have enough time to answer the questions?...	Do you think you would have been able to explain yourself better if you had been seen face to face?	Do you feel the clinician completed a detailed initial assessment by telephone / video?	Do you feel it was explained to you what would happen following your assessment?	Do you think we should continue to offer telephone / video appointments after coronavirus restrictions are lifted?	Age:	Race(taken from the Census categories 2011)	White:If you select Any other white background please use the comment box to state.	COMMENTS: White:If you select Any other white background please use th...	Mixed/multiple ethnic groups:If you select Any other Mixed/multiple ethnic background please use the comment box to state.	COMMENTS: Mixed/multiple ethnic groups:If you select Any other Mixed/m...	Asian/Asian British:If you select Any other Asian ethnic background please use the comment box to state.	Black/African/Caribbean/Black British:If you select Any other Black/African/Caribbean/Black British ethnic background please use	Other ethnic group:If you select Any other ethnic background please use the comment box to state.	COMMENTS: Other ethnic group:If you select Any other ethnic background...	Language
Web	A service-user	REMOVED	I am completing the form myself	ADHD	Diagnostic Assessment	Yes	REMOVED	REMOVED	Yes completely	REMOVED	Don't know	Don't know	REMOVED	No	Video Consultation	REMOVED	Other please state……	REMOVED	Don't know	4	REMOVED	Well	REMOVED	Yes	Yes completely	REMOVED	Don't know	Yes	Yes	Yes	21-30	White	English/ Welsh/ Scottish / Northern Irish/ British	REMOVED	N/A	REMOVED	N/A	N/A	N/A	REMOVED
Web	A service-user	REMOVED	I am completing the form myself	ADHD	Medication Review	Yes	REMOVED	REMOVED	Yes completely	REMOVED	No	No	REMOVED	Yes from a family member	Telephone Consultation	REMOVED	Not given the option	REMOVED	Yes	5	REMOVED	Well	REMOVED	Yes	Yes completely	REMOVED	Don't know	Yes	Yes	Yes	21-30	White	English/ Welsh/ Scottish / Northern Irish/ British	REMOVED	N/A	REMOVED	N/A	N/A	N/A	REMOVED
Web	A service-user	REMOVED	I am completing the form myself	Autism	Medication Review	Yes	REMOVED	REMOVED	Yes completely	REMOVED	No	Yes completely	REMOVED	Yes from a family member	Telephone Consultation	REMOVED	Not given the option	REMOVED	Yes	5	REMOVED	Very well	REMOVED	Yes	Yes completely	REMOVED	No	Yes	Yes	Yes	21-30	White	English/ Welsh/ Scottish / Northern Irish/ British	REMOVED	N/A	REMOVED	N/A	N/A	N/A	REMOVED
Web	A service-user	REMOVED	I am completing the form myself	Autism	Diagnostic Assessment	Yes	REMOVED	REMOVED	Yes to some extent	REMOVED	Yes	Yes to some extent	REMOVED	No	Telephone Consultation	REMOVED	Not given the option	REMOVED	Yes	5	REMOVED	Very well	REMOVED	Yes	Yes completely	REMOVED	No	Yes	Yes	Yes	41-50	White	English/ Welsh/ Scottish / Northern Irish/ British	REMOVED	N/A	REMOVED	N/A	N/A	N/A	REMOVED
Web	A service-user	REMOVED	I am completing the form myself	Autism	Diagnostic Assessment	Yes	REMOVED	REMOVED	Yes completely	REMOVED	Don't know	Yes to some extent	REMOVED	Yes from a family member	Telephone Consultation	REMOVED	Other please state……	REMOVED	Yes	5	REMOVED	Well	REMOVED	Yes	Yes completely	REMOVED	Don't know	Yes	Yes	Yes	17-20	White	English/ Welsh/ Scottish / Northern Irish/ British	REMOVED	N/A	REMOVED	N/A	N/A	N/A	REMOVED
Web	A service-user	REMOVED	I am completing the form myself	ADHD	Diagnostic Assessment	Yes	REMOVED	REMOVED	Yes completely	REMOVED	No	Yes completely	REMOVED	Yes from my partner	Telephone Consultation	REMOVED	Other please state……	REMOVED	Yes	5	REMOVED	Very well	REMOVED	Yes	Yes completely	REMOVED	No	Yes	Yes	Yes	31-40	White	English/ Welsh/ Scottish / Northern Irish/ British	REMOVED	N/A	REMOVED	N/A	N/A	N/A	REMOVED
Web	A service-user	REMOVED	I am completing the form myself	Autism	Diagnostic Assessment	Maybe	REMOVED	REMOVED	Yes completely	REMOVED	Yes	Yes to some extent	REMOVED	Yes from a family member	Telephone Consultation	REMOVED	Other please state……	REMOVED	Yes	5	REMOVED	Well	REMOVED	Yes	Yes completely	REMOVED	Yes completely	Yes	Yes	Yes		Asian/Asian British	N/A	REMOVED	N/A	REMOVED	Indian	N/A	N/A	REMOVED
Paper Discharge	A service-user	REMOVED	I am completing the form myself	ADHD	Medication Review	Yes	REMOVED	REMOVED	Yes completely	REMOVED	No	Yes completely	REMOVED	Yes from a family member	Telephone Consultation	REMOVED	Not given the option	REMOVED	Yes	5	REMOVED	Very well	REMOVED	Yes	Yes completely	REMOVED	No	Yes	Yes	Yes	61-70	White	English/ Welsh/ Scottish / Northern Irish/ British	REMOVED	N/A	REMOVED	N/A	N/A	N/A	REMOVED
Paper Discharge	A service-user	REMOVED	I am completing the form myself	ADHD	Medication Review	Yes	REMOVED	REMOVED	Yes completely	REMOVED	Don't know	Don't know	REMOVED	Yes from my partner	Telephone Consultation	REMOVED	Not given the option	REMOVED	Yes	5	REMOVED	Don't know	REMOVED	Yes	Yes completely	REMOVED	Don't know	Yes	Yes	Yes	31-40	White		REMOVED	N/A	REMOVED	N/A	N/A	N/A	REMOVED
Paper Discharge	A service-user	REMOVED	I am completing the form myself	ADHD	Medication Review	Yes	REMOVED	REMOVED	Yes completely	REMOVED	No	Yes completely	REMOVED	No	Telephone Consultation	REMOVED	Not given the option	REMOVED	Yes	5	REMOVED	Very well	REMOVED	Yes	Yes completely	REMOVED	No			Yes	61-70	White	English/ Welsh/ Scottish / Northern Irish/ British	REMOVED	N/A	REMOVED	N/A	N/A	N/A	REMOVED
Paper Discharge	A service-user	REMOVED	I am completing the form myself	Autism	Diagnostic Assessment	Don't know	REMOVED	REMOVED	Yes to some extent	REMOVED	Yes	Yes to some extent	REMOVED	Yes from a family member	Telephone Consultation	REMOVED	Not given the option	REMOVED	Yes	4	REMOVED	Not very well	REMOVED	Yes	Yes completely	REMOVED	Yes completely	Don't know	Yes	No	21-30	White		REMOVED	N/A	REMOVED	N/A	N/A	N/A	REMOVED
Paper Discharge	A service-user	REMOVED	I am completing the form myself	Autism	Medication Review	No	REMOVED	REMOVED	Yes completely	REMOVED	Don't know	Yes completely	REMOVED	Yes from a family member	Video Consultation	REMOVED	Other please state……	REMOVED	Yes	5	REMOVED	Very well	REMOVED	Yes	Yes completely	REMOVED	Don't know	Yes	Yes	Don't know	41-50	White	English/ Welsh/ Scottish / Northern Irish/ British	REMOVED	N/A	REMOVED	N/A	N/A	N/A	REMOVED	English		Very well		I prefer not to say		I prefer not to say		I prefer not to say
Paper Discharge	A service-user	REMOVED	I am completing the form myself	Autism	Diagnostic Assessment	Yes	REMOVED	REMOVED	Yes completely	REMOVED	No	Yes completely	REMOVED	Yes from my partner	Video Consultation	REMOVED	Other please state……	REMOVED	Yes	5	REMOVED	Well	REMOVED	Yes	Yes completely	REMOVED	No	Yes	No	Yes	31-40	White	English/ Welsh/ Scottish / Northern Irish/ British	REMOVED	N/A	REMOVED	N/A	N/A	N/A	REMOVED
Paper Discharge	A service-user	REMOVED	I am completing the form myself	Autism	Diagnostic Assessment	Yes	REMOVED	REMOVED	Yes completely	REMOVED	No	Yes completely	REMOVED	Yes from a family member	Telephone Consultation	REMOVED	Not given the option	REMOVED	Yes	5	REMOVED	Well	REMOVED	Yes	Yes completely	REMOVED	Yes to some extent	Yes	No	Yes	17-20	White	English/ Welsh/ Scottish / Northern Irish/ British	REMOVED	N/A	REMOVED	N/A	N/A	N/A	REMOVED
Paper Discharge	A service-user	REMOVED	I am completing the form myself	ADHD	Medication Review	Maybe	REMOVED	REMOVED	Yes completely	REMOVED	Don't know	Yes completely	REMOVED	Yes from a family member	Telephone Consultation	REMOVED	Not given the option	REMOVED	Yes	5	REMOVED	Not very well	REMOVED	No	Yes to some extent	REMOVED	Yes completely	No	No	No	21-30	White	English/ Welsh/ Scottish / Northern Irish/ British	REMOVED	N/A	REMOVED	N/A	N/A	N/A	REMOVED
Paper Discharge	A carer/unpaid carer (relative/friend/neighbour)	REMOVED	I am completing the form myself	ADHD	Psychological Intervention	Yes	REMOVED	REMOVED	Yes to some extent	REMOVED	Yes	Yes completely	REMOVED	Yes from a family member	Telephone Consultation	REMOVED	Not given the option	REMOVED	Yes	4	REMOVED	Well	REMOVED	No	Yes completely	REMOVED	Yes completely	Don't know	Yes	Yes	17-20	White	English/ Welsh/ Scottish / Northern Irish/ British	REMOVED	N/A	REMOVED	N/A	N/A	N/A	REMOVED
Paper Discharge	Other please state	REMOVED	I am completing the form myself	ADHD	Medication Review	Yes	REMOVED	REMOVED	Don't know	REMOVED	Yes	Yes completely	REMOVED	Yes from a family member	Telephone Consultation	REMOVED	Not given the option	REMOVED	Yes	5	REMOVED	Not very well	REMOVED	Yes	Yes to some extent	REMOVED	Yes completely	Yes	Yes	No	21-30	White	English/ Welsh/ Scottish / Northern Irish/ British	REMOVED	N/A	REMOVED	N/A	N/A	N/A	REMOVED
Paper Discharge	A service-user	REMOVED	I am completing the form myself	ADHD	Diagnostic Assessment	No	REMOVED	REMOVED	No	REMOVED	Yes	Yes to some extent	REMOVED	Yes from a family member	Telephone Consultation	REMOVED	Other please state……	REMOVED	Yes	2	REMOVED	Not very well	REMOVED	Yes	Yes to some extent	REMOVED	Yes completely	No	No	No	21-30	White	English/ Welsh/ Scottish / Northern Irish/ British	REMOVED	N/A	REMOVED	N/A	N/A	N/A	REMOVED
Paper Discharge	A service-user	REMOVED	I am completing the form myself	Autism	Medication Review	Yes	REMOVED	REMOVED	Yes completely	REMOVED	No	Yes to some extent	REMOVED	No	Telephone Consultation	REMOVED	Did not have the appropriate equipment	REMOVED	Yes	4	REMOVED	Well	REMOVED	Yes	Yes to some extent	REMOVED	Yes to some extent	Don't know	No	Yes	51-60	White		REMOVED	N/A	REMOVED	N/A	N/A	N/A	REMOVED
Paper Discharge	A service-user	REMOVED	I am completing the form myself	ADHD	Diagnostic Assessment	Yes	REMOVED	REMOVED	Yes completely	REMOVED	Yes	Yes completely	REMOVED	No	Telephone Consultation	REMOVED		REMOVED	Yes	5	REMOVED	Very well	REMOVED	Yes	Yes completely	REMOVED	Yes completely	Yes	Yes	Don't know	21-30		N/A	REMOVED	N/A	REMOVED	N/A	N/A	N/A	REMOVED
Web	A service-user	REMOVED	I am completing the form myself	ADHD	Diagnostic Assessment	Maybe	REMOVED	REMOVED	Yes completely	REMOVED	Yes	No	REMOVED	No	Telephone Consultation	REMOVED	Other please state……	REMOVED	Yes	5	REMOVED	Well	REMOVED	Yes	Yes completely	REMOVED	Yes to some extent	Yes	No	Yes	31-40	White	English/ Welsh/ Scottish / Northern Irish/ British	REMOVED	N/A	REMOVED	N/A	N/A	N/A	REMOVED	English		Very well		No religion		Mental health condition		Bisexual
Paper Discharge	A service-user	REMOVED	I am completing the form myself	Autism	Diagnostic Assessment	Yes	REMOVED	REMOVED	Yes to some extent	REMOVED	Yes	Yes to some extent	REMOVED	No	Telephone Consultation	REMOVED	Did not have internet connection	REMOVED	Yes	3	REMOVED	Not very well	REMOVED	Yes	Yes completely	REMOVED	No	Yes	Yes	No	21-30		N/A	REMOVED	N/A	REMOVED	N/A	N/A	N/A	REMOVED
Paper Discharge	Other please state	REMOVED	I am completing the form myself	ADHD	Diagnostic Assessment	Yes	REMOVED	REMOVED	Yes completely	REMOVED	Yes	Don't know	REMOVED	Yes from my partner	Telephone Consultation	REMOVED	Other please state……	REMOVED	Don't know	4	REMOVED	Well	REMOVED	Yes	Yes to some extent	REMOVED	Yes to some extent	Yes	Yes	Yes	41-50	White		REMOVED	N/A	REMOVED	N/A	N/A	N/A	REMOVED
Paper Discharge	A service-user	REMOVED	I am completing the form myself	Autism	Diagnostic Assessment	Yes	REMOVED	REMOVED	Yes completely	REMOVED	No	Yes to some extent	REMOVED	Yes from a family member	Telephone Consultation	REMOVED	Other please state……	REMOVED	Yes	4	REMOVED	Well	REMOVED	Yes	Yes completely	REMOVED	No	Yes	Yes	Yes	21-30	White	English/ Welsh/ Scottish / Northern Irish/ British	REMOVED	N/A	REMOVED	N/A	N/A	N/A	REMOVED
Paper Discharge	A service-user	REMOVED	I am completing the form myself	ADHD	Medication Review	Yes	REMOVED	REMOVED	Yes completely	REMOVED	No	Yes completely	REMOVED	Yes from a family member	Telephone Consultation	REMOVED	Not given the option	REMOVED	Yes	4	REMOVED	Well	REMOVED	Yes	Yes completely	REMOVED	No	Yes	Yes	Yes	31-40	White	English/ Welsh/ Scottish / Northern Irish/ British	REMOVED	N/A	REMOVED	N/A	N/A	N/A	REMOVED
Paper Discharge	A service-user	REMOVED	I am completing the form myself	Autism	Diagnostic Assessment	Yes	REMOVED	REMOVED	Yes completely	REMOVED	Yes	Yes to some extent	REMOVED	Yes from my partner	Telephone Consultation	REMOVED	Other please state……	REMOVED	Yes	5	REMOVED	Well	REMOVED	Yes	Yes completely	REMOVED	No	Yes	Yes	Yes	31-40	White		REMOVED	N/A	REMOVED	N/A	N/A	N/A	REMOVED
Paper Discharge	A service-user	REMOVED	I am completing the form myself	ADHD	Diagnostic Assessment	Yes	REMOVED	REMOVED	Yes completely	REMOVED	Yes	Yes to some extent	REMOVED	No	Telephone Consultation	REMOVED	Not given the option	REMOVED	Yes	5	REMOVED	Well	REMOVED	Yes	Yes to some extent	REMOVED	Yes completely	Yes	Yes	Yes	21-30	White	English/ Welsh/ Scottish / Northern Irish/ British	REMOVED	N/A	REMOVED	N/A	N/A	N/A	REMOVED
Paper Discharge	A service-user	REMOVED	I am completing the form myself	ADHD	Diagnostic Assessment	Yes	REMOVED	REMOVED	Yes to some extent	REMOVED	Don't know	Yes completely	REMOVED	No	Telephone Consultation	REMOVED	Did not have the appropriate equipment	REMOVED	Yes	3	REMOVED	Well	REMOVED	Yes	Yes to some extent	REMOVED	Yes to some extent	Yes	Yes	Don't know	21-30	Other ethnic group	N/A	REMOVED	N/A	REMOVED	N/A	N/A	Arab	REMOVED
Paper Discharge	A service-user	REMOVED	I am completing the form myself	ADHD	Medication Review	No	REMOVED	REMOVED	Yes to some extent	REMOVED	Yes	Yes completely	REMOVED	Yes from my partner	Telephone Consultation	REMOVED	Not given the option	REMOVED	Yes	4	REMOVED	Well	REMOVED	Yes	Yes completely	REMOVED	Yes to some extent	Don't know	Don't know	No	21-30	White	English/ Welsh/ Scottish / Northern Irish/ British	REMOVED	N/A	REMOVED	N/A	N/A	N/A	REMOVED
Paper Discharge	A service-user	REMOVED	I am completing the form myself	ADHD	Medication Review	Yes	REMOVED	REMOVED	Yes to some extent	REMOVED	Yes	Yes completely	REMOVED	No	Telephone Consultation	REMOVED	Not given the option	REMOVED	Don't know	5	REMOVED	Well	REMOVED	Yes	Yes completely	REMOVED	Yes completely	Yes	Don't know	No	21-30	Other ethnic group	N/A	REMOVED	N/A	REMOVED	N/A	N/A		REMOVED
Paper Discharge	Other please state	REMOVED	I am completing the form myself	ADHD	Diagnostic Assessment	Yes	REMOVED	REMOVED	Yes completely	REMOVED	No	Yes completely	REMOVED	Yes from a family member	Telephone Consultation	REMOVED	Not given the option	REMOVED	Yes	5	REMOVED	Not very well	REMOVED	Yes	Yes completely	REMOVED	No	Yes	Yes	Yes	21-30	Other ethnic group	N/A	REMOVED	N/A	REMOVED	N/A	N/A		REMOVED
Paper Discharge	A service-user	REMOVED	I am completing the form myself	ADHD	Diagnostic Assessment	Yes	REMOVED	REMOVED	Yes completely	REMOVED	Don't know	Yes completely	REMOVED	No	Video Consultation	REMOVED		REMOVED	Yes	4	REMOVED	Very well	REMOVED	Yes	Yes completely	REMOVED	Don't know	Yes	Yes	Yes	31-40	White	English/ Welsh/ Scottish / Northern Irish/ British	REMOVED	N/A	REMOVED	N/A	N/A	N/A	REMOVED
Paper Discharge	Other please state	REMOVED	I am completing the form myself	ADHD	Diagnostic Assessment	Yes	REMOVED	REMOVED	Yes completely	REMOVED	Yes	Yes completely	REMOVED	No	Video Consultation	REMOVED		REMOVED	Yes	5	REMOVED	Very well	REMOVED	No	Yes completely	REMOVED	No	Yes	Yes	Yes	41-50	White		REMOVED	N/A	REMOVED	N/A	N/A	N/A	REMOVED
Paper Discharge	Other please state	REMOVED	I am completing the form myself	ADHD	Medication Review	Maybe	REMOVED	REMOVED	Yes completely	REMOVED	Don't know	Yes completely	REMOVED	Yes from my partner	Telephone Consultation	REMOVED	Not given the option	REMOVED	Yes	4	REMOVED	Well	REMOVED	Yes	Yes completely	REMOVED	No	Yes	Yes	No	21-30	Black/African/Caribbean/Black British	N/A	REMOVED	N/A	REMOVED	N/A	Caribbean	N/A	REMOVED
Paper Discharge	A service-user	REMOVED	I am completing the form myself	Autism	Diagnostic Assessment	Yes	REMOVED	REMOVED	Yes completely	REMOVED	Yes	Yes completely	REMOVED	Yes from my partner	Video Consultation	REMOVED		REMOVED	Yes	5	REMOVED	Well	REMOVED	Yes	Yes completely	REMOVED	Yes to some extent	Yes	Yes	Yes	51-60	White	English/ Welsh/ Scottish / Northern Irish/ British	REMOVED	N/A	REMOVED	N/A	N/A	N/A	REMOVED
Paper Discharge	A service-user	REMOVED	I am completing the form myself	ADHD	Diagnostic Assessment	Yes	REMOVED	REMOVED	Yes completely	REMOVED	Yes	Yes completely	REMOVED	No	Telephone Consultation	REMOVED	Not given the option	REMOVED	Yes	5	REMOVED	Very well	REMOVED	Yes	Yes completely	REMOVED	Yes completely	Yes	Yes	Yes	21-30	White	English/ Welsh/ Scottish / Northern Irish/ British	REMOVED	N/A	REMOVED	N/A	N/A	N/A	REMOVED
Paper Discharge	A service-user	REMOVED	I am completing the form myself	ADHD	Medication Review	Yes	REMOVED	REMOVED	Yes completely	REMOVED	Yes	Yes to some extent	REMOVED	No	Telephone Consultation	REMOVED	Not given the option	REMOVED	Yes	5	REMOVED	Well	REMOVED	Yes	Yes completely	REMOVED	Yes to some extent	Yes	Yes	Yes	31-40	White	English/ Welsh/ Scottish / Northern Irish/ British	REMOVED	N/A	REMOVED	N/A	N/A	N/A	REMOVED
Paper Discharge	A service-user	REMOVED	I am completing the form myself	ADHD	Diagnostic Assessment	Maybe	REMOVED	REMOVED	Yes completely	REMOVED	Yes	Don't know	REMOVED	No	Telephone Consultation	REMOVED	Other please state……	REMOVED	Don't know	4	REMOVED	Not very well	REMOVED	Yes	Yes completely	REMOVED	Yes to some extent	Don't know	Don't know	Yes	21-30	White	English/ Welsh/ Scottish / Northern Irish/ British	REMOVED	N/A	REMOVED	N/A	N/A	N/A	REMOVED
Paper Discharge	A service-user	REMOVED	I am completing the form myself	ADHD	Medication Review	Yes	REMOVED	REMOVED	Yes to some extent	REMOVED	Yes	No	REMOVED	No	Telephone Consultation	REMOVED	Not given the option	REMOVED	Yes	3	REMOVED	Not very well	REMOVED	Yes	Yes to some extent	REMOVED	Yes completely	No	No	Don't know	61-70	White	English/ Welsh/ Scottish / Northern Irish/ British	REMOVED	N/A	REMOVED	N/A	N/A	N/A	REMOVED
Paper Discharge	A service-user	REMOVED	I am completing the form myself	ADHD	Medication Review	Yes	REMOVED	REMOVED	Yes completely	REMOVED	Don't know	Yes to some extent	REMOVED	No	Telephone Consultation	REMOVED	Other please state……	REMOVED	Yes	5	REMOVED	Very well	REMOVED	Yes	Yes completely	REMOVED	No	Yes	Don't know	Yes	21-30	White		REMOVED	N/A	REMOVED	N/A	N/A	N/A	REMOVED
Paper Discharge	Other please state	REMOVED	I am completing the form myself	ADHD	Medication Review	No	REMOVED	REMOVED	No	REMOVED	Yes	Yes to some extent	REMOVED	Yes from a family member	Telephone Consultation	REMOVED	Other please state……	REMOVED	Don't know		REMOVED		REMOVED			REMOVED	Yes completely	Yes		Don't know	21-30		N/A	REMOVED	N/A	REMOVED	N/A	N/A	N/A	REMOVED
Paper Discharge	Other please state	REMOVED	I am completing the form myself	ADHD	Medication Review	Yes	REMOVED	REMOVED	Yes completely	REMOVED	No	Yes completely	REMOVED	No	Telephone Consultation	REMOVED	Not given the option	REMOVED	Yes	5	REMOVED	Very well	REMOVED	Yes	Yes completely	REMOVED	No	Yes	Yes	Yes	21-30	White	English/ Welsh/ Scottish / Northern Irish/ British	REMOVED	N/A	REMOVED	N/A	N/A	N/A	REMOVED
Paper Discharge	Other please state	REMOVED	I am completing the form myself	ADHD	Medication Review	Yes	REMOVED	REMOVED	Yes completely	REMOVED	No	Yes to some extent	REMOVED	Yes from a family member	Telephone Consultation	REMOVED	Did not have the appropriate equipment	REMOVED	Yes	5	REMOVED	Well	REMOVED	Yes	Yes completely	REMOVED	Yes to some extent	Yes	Yes	Don't know	21-30	White	English/ Welsh/ Scottish / Northern Irish/ British	REMOVED	N/A	REMOVED	N/A	N/A	N/A	REMOVED
Paper Discharge	Other please state	REMOVED	I am completing the form myself	ADHD	Diagnostic Assessment	Yes	REMOVED	REMOVED	Yes completely	REMOVED	Yes	Yes completely	REMOVED	No	Telephone Consultation	REMOVED	Not given the option	REMOVED	Yes	4	REMOVED	Very well	REMOVED	Yes	Yes completely	REMOVED	Yes completely	Yes	Yes	No	17-20	White	N/A	REMOVED	N/A	REMOVED	N/A	N/A	N/A	REMOVED
Paper Discharge	A service-user	REMOVED	I am completing the form myself	ADHD	Diagnostic Assessment	Yes	REMOVED	REMOVED	Yes completely	REMOVED	Don't know	Yes completely	REMOVED	Yes from my partner	Telephone Consultation	REMOVED	Not given the option	REMOVED	Yes	5	REMOVED	Well	REMOVED	Yes	Yes completely	REMOVED	Yes to some extent	Yes	Yes	Yes	31-40	White	English/ Welsh/ Scottish / Northern Irish/ British	REMOVED	N/A	REMOVED	N/A	N/A	N/A	REMOVED
Paper Discharge	A service-user	REMOVED	I am completing the form myself	ADHD	Psychological Intervention	No	REMOVED	REMOVED	Yes to some extent	REMOVED	Yes	Yes to some extent	REMOVED	Yes from a family member	Telephone Consultation	REMOVED	Not given the option	REMOVED	Yes	3	REMOVED	Well	REMOVED	Yes	Yes completely	REMOVED	Yes completely	No	Yes	No	21-30		N/A	REMOVED	N/A	REMOVED	N/A	N/A	N/A	REMOVED	English
Paper Discharge	A service-user	REMOVED	I am completing the form myself	ADHD	Medication Review	Yes	REMOVED	REMOVED	Yes completely	REMOVED	No	Yes to some extent	REMOVED	Yes from a family member	Telephone Consultation	REMOVED	Not given the option	REMOVED	Yes	4	REMOVED	Well	REMOVED	Yes	Yes completely	REMOVED	Yes to some extent	Yes	Yes	Yes	21-30	White	English/ Welsh/ Scottish / Northern Irish/ British	REMOVED	N/A	REMOVED	N/A	N/A	N/A	REMOVED
Paper Discharge	A service-user	REMOVED	I am completing the form myself	ADHD	Diagnostic Assessment	Maybe	REMOVED	REMOVED	Yes completely	REMOVED	Yes	Yes to some extent	REMOVED	Yes from a family member	Video Consultation	REMOVED		REMOVED	Yes	5	REMOVED	Not very well	REMOVED	Yes	Yes to some extent	REMOVED	Yes completely	Don't know	Yes	Yes	21-30	White	English/ Welsh/ Scottish / Northern Irish/ British	REMOVED	N/A	REMOVED	N/A	N/A	N/A	REMOVED
Paper Discharge	Other please state	REMOVED	I am completing the form myself	ADHD	Diagnostic Assessment	Yes	REMOVED	REMOVED	Yes completely	REMOVED	No	Yes completely	REMOVED	Yes from a family member	Telephone Consultation	REMOVED		REMOVED	Yes	5	REMOVED	Very well	REMOVED	Yes	Yes completely	REMOVED	Yes to some extent	Yes	Yes	Yes	21-30	Asian/Asian British	N/A	REMOVED	N/A	REMOVED	Pakistani	N/A	N/A	REMOVED
Paper Discharge	A service-user	REMOVED	I am completing the form myself	ADHD	Medication Review	Maybe	REMOVED	REMOVED	Yes to some extent	REMOVED	Yes	Yes to some extent	REMOVED	No	Telephone Consultation	REMOVED	Not given the option	REMOVED	Yes	3	REMOVED	Not very well	REMOVED	Yes	Yes to some extent	REMOVED	Yes completely	Don't know	Don't know	No	21-30	White	English/ Welsh/ Scottish / Northern Irish/ British	REMOVED	N/A	REMOVED	N/A	N/A	N/A	REMOVED
Paper Discharge	A service-user	REMOVED	I am completing the form myself	ADHD	Diagnostic Assessment	Yes	REMOVED	REMOVED	Yes completely	REMOVED	No	Yes completely	REMOVED	Yes from a family member	Telephone Consultation	REMOVED	Not given the option	REMOVED	Yes	5	REMOVED	Very well	REMOVED	Yes	Yes completely	REMOVED	No	Yes	Yes	Yes	21-30	White	English/ Welsh/ Scottish / Northern Irish/ British	REMOVED	N/A	REMOVED	N/A	N/A	N/A	REMOVED
Paper Discharge	A service-user	REMOVED	I am completing the form myself	ADHD	Diagnostic Assessment	Yes	REMOVED	REMOVED	Yes completely	REMOVED	Don't know	Yes completely	REMOVED	No	Video Consultation	REMOVED		REMOVED	Yes	4	REMOVED	Don't know	REMOVED	Yes	Yes completely	REMOVED	Don't know	Don't know	Yes	Yes	17-20	White	English/ Welsh/ Scottish / Northern Irish/ British	REMOVED	N/A	REMOVED	N/A	N/A	N/A	REMOVED
Paper Discharge	A service-user	REMOVED	I am completing the form myself	ADHD	Diagnostic Assessment	Yes	REMOVED	REMOVED	Yes completely	REMOVED	No	Yes completely	REMOVED	Yes from a family member	Telephone Consultation	REMOVED	Not given the option	REMOVED	Yes	5	REMOVED	Well	REMOVED	Yes	Yes completely	REMOVED	No	Yes	Yes	Yes	17-20	White	English/ Welsh/ Scottish / Northern Irish/ British	REMOVED	N/A	REMOVED	N/A	N/A	N/A	REMOVED
Paper Discharge	A service-user	REMOVED	I am completing the form myself	ADHD	Medication Review	Don't know	REMOVED	REMOVED	No	REMOVED	Don't know	Yes to some extent	REMOVED	Yes from my partner	Telephone Consultation	REMOVED	Not given the option	REMOVED	Yes	4	REMOVED	Well	REMOVED	Don't know	Yes to some extent	REMOVED	Yes to some extent	Don't know	Yes	No	31-40	White	English/ Welsh/ Scottish / Northern Irish/ British	REMOVED	N/A	REMOVED	N/A	N/A	N/A	REMOVED
Paper Discharge	A service-user	REMOVED	I am completing the form myself	Autism	Diagnostic Assessment	Yes	REMOVED	REMOVED	Yes completely	REMOVED	No	Yes completely	REMOVED	Yes from a family member	Video Consultation	REMOVED		REMOVED	Yes	5	REMOVED	Very well	REMOVED	Yes	Yes completely	REMOVED	No	Yes	Yes	Yes	41-50	White	English/ Welsh/ Scottish / Northern Irish/ British	REMOVED	N/A	REMOVED	N/A	N/A	N/A	REMOVED
Paper Discharge	A service-user	REMOVED	I am completing the form myself	ADHD	Medication Review	Yes	REMOVED	REMOVED	Yes completely	REMOVED	No	Yes completely	REMOVED	No	Telephone Consultation	REMOVED	Not given the option	REMOVED	Yes	5	REMOVED	Well	REMOVED	Yes	Yes completely	REMOVED	Yes to some extent	Yes	Yes	Yes	31-40	White	English/ Welsh/ Scottish / Northern Irish/ British	REMOVED	N/A	REMOVED	N/A	N/A	N/A	REMOVED
Paper Discharge	A service-user	REMOVED	I am completing the form myself	ADHD	Diagnostic Assessment	Maybe	REMOVED	REMOVED	Yes completely	REMOVED	Yes	Yes completely	REMOVED	No	Telephone Consultation	REMOVED	Other please state……	REMOVED	Yes	5	REMOVED	Very well	REMOVED	Yes	Yes completely	REMOVED	Yes to some extent	Yes	Yes	No	21-30	White	English/ Welsh/ Scottish / Northern Irish/ British	REMOVED	N/A	REMOVED	N/A	N/A	N/A	REMOVED
Paper Discharge	A service-user	REMOVED	I am completing the form myself	ADHD	Psychological Intervention	Yes	REMOVED	REMOVED		REMOVED	No	Yes completely	REMOVED	No	Telephone Consultation	REMOVED	Not given the option	REMOVED	Yes	5	REMOVED	Very well	REMOVED	Yes	Yes completely	REMOVED	No	Yes	Yes	Yes	41-50	White	English/ Welsh/ Scottish / Northern Irish/ British	REMOVED	N/A	REMOVED	N/A	N/A	N/A	REMOVED
Paper Discharge	A service-user	REMOVED	I am completing the form myself	ADHD	Diagnostic Assessment	Yes	REMOVED	REMOVED	Yes completely	REMOVED	No	Yes completely	REMOVED	Yes from my partner	Video Consultation	REMOVED	Other please state……	REMOVED	Yes	5	REMOVED	Well	REMOVED	Yes	Yes completely	REMOVED	No	Yes	Yes	Yes	21-30	White	English/ Welsh/ Scottish / Northern Irish/ British	REMOVED	N/A	REMOVED	N/A	N/A	N/A	REMOVED
Paper Discharge	A service-user	REMOVED	I am completing the form myself	Autism	Diagnostic Assessment	Maybe	REMOVED	REMOVED	Yes to some extent	REMOVED	Yes	Yes completely	REMOVED	Yes from a family member	Telephone Consultation	REMOVED	Not given the option	REMOVED	Yes	5	REMOVED	Not very well	REMOVED	Yes	Yes completely	REMOVED	Yes completely	Don't know	Yes	No	21-30		N/A	REMOVED	N/A	REMOVED	N/A	N/A	N/A	REMOVED
Paper Discharge	A service-user	REMOVED	I am completing the form myself	ADHD	Diagnostic Assessment	Yes	REMOVED	REMOVED	Yes completely	REMOVED	No	Yes to some extent	REMOVED	Yes from a family member	Video Consultation	REMOVED		REMOVED	Yes	5	REMOVED	Well	REMOVED	Don't know	Yes completely	REMOVED	No	Yes	Yes	Yes	17-20	White	English/ Welsh/ Scottish / Northern Irish/ British	REMOVED	N/A	REMOVED	N/A	N/A	N/A	REMOVED
Paper Discharge	A service-user	REMOVED	I am completing the form myself	ADHD	Diagnostic Assessment	Yes	REMOVED	REMOVED	Yes completely	REMOVED	No	Yes completely	REMOVED	Yes from a family member	Video Consultation	REMOVED	Did not have the appropriate equipment	REMOVED	Yes	4	REMOVED	Well	REMOVED	Yes	Yes completely	REMOVED	No	Yes	Yes	Yes	31-40	White	English/ Welsh/ Scottish / Northern Irish/ British	REMOVED	N/A	REMOVED	N/A	N/A	N/A	REMOVED
Paper Discharge	A service-user	REMOVED	I am completing the form myself	ADHD	Diagnostic Assessment	Yes	REMOVED	REMOVED	Yes completely	REMOVED	Yes	Yes completely	REMOVED	Yes from a family member	Video Consultation	REMOVED		REMOVED	Yes	4	REMOVED	Well	REMOVED	Yes	Yes completely	REMOVED	Yes completely	Yes	Yes	Yes	61-70	White	English/ Welsh/ Scottish / Northern Irish/ British	REMOVED	N/A	REMOVED	N/A	N/A	N/A	REMOVED
Paper Discharge	A service-user	REMOVED	I am completing the form myself	ADHD	Diagnostic Assessment	Yes	REMOVED	REMOVED	Yes to some extent	REMOVED	Yes	Yes completely	REMOVED	No	Video Consultation	REMOVED		REMOVED	Yes	5	REMOVED	Well	REMOVED	Yes	Yes to some extent	REMOVED	Yes to some extent	Yes	Yes		51-60	White	English/ Welsh/ Scottish / Northern Irish/ British	REMOVED	N/A	REMOVED	N/A	N/A	N/A	REMOVED
Paper Discharge	Other please state	REMOVED	I am completing the form myself	ADHD	Medication Review	Maybe	REMOVED	REMOVED	Yes to some extent	REMOVED	Yes	Yes to some extent	REMOVED	Yes from a family member	Telephone Consultation	REMOVED	Did not have the appropriate equipment	REMOVED	Yes		REMOVED	Don't know	REMOVED	Yes	Yes to some extent	REMOVED	Yes to some extent	Don't know	Don't know	Don't know	17-20	White	English/ Welsh/ Scottish / Northern Irish/ British	REMOVED	N/A	REMOVED	N/A	N/A	N/A	REMOVED
Paper Discharge	A service-user	REMOVED	I am completing the form myself	ADHD	Diagnostic Assessment	Yes	REMOVED	REMOVED	Yes to some extent	REMOVED	Yes	No	REMOVED	Yes from my partner	Video Consultation	REMOVED		REMOVED	Yes	4	REMOVED	Well	REMOVED	Yes	Yes completely	REMOVED	Yes completely	Don't know	No	No	31-40	White		REMOVED	N/A	REMOVED	N/A	N/A	N/A	REMOVED
Paper Discharge	A service-user	REMOVED	I am completing the form myself	ADHD and Autism	Diagnostic Assessment	Yes	REMOVED	REMOVED	Yes completely	REMOVED	Don't know	Yes completely	REMOVED	Yes from a family member	Telephone Consultation	REMOVED	Not given the option	REMOVED	Yes	5	REMOVED	Very well	REMOVED	Yes	Yes completely	REMOVED	Yes to some extent	Yes	Yes	Yes	21-30		N/A	REMOVED	N/A	REMOVED	N/A	N/A	N/A	REMOVED
Web	A service-user	REMOVED	I am completing the form myself	ADHD	Diagnostic Assessment	Yes	REMOVED	REMOVED	Yes completely	REMOVED	Don't know	Yes completely	REMOVED	No	Telephone Consultation	REMOVED	Other please state……	REMOVED	Yes	5	REMOVED	Well	REMOVED	Yes	Yes completely	REMOVED	Don't know	Yes	Yes	Yes	17-20	White	English/ Welsh/ Scottish / Northern Irish/ British	REMOVED	N/A	REMOVED	N/A	N/A	N/A	REMOVED	English		Very well		No religion		Cognitive impairment		Heterosexual
Paper Discharge	A service-user	REMOVED	I am completing the form myself	ADHD	Diagnostic Assessment	Yes	REMOVED	REMOVED	Yes completely	REMOVED	Yes	Yes to some extent	REMOVED	Yes from a family member	Video Consultation	REMOVED		REMOVED	Yes	4	REMOVED	Very well	REMOVED	Yes	Yes completely	REMOVED	Yes to some extent	Yes	Don't know	Yes	21-30	White	English/ Welsh/ Scottish / Northern Irish/ British	REMOVED	N/A	REMOVED	N/A	N/A	N/A	REMOVED
Paper Discharge	A service-user	REMOVED	I am completing the form myself	ADHD	Diagnostic Assessment	No	REMOVED	REMOVED	No	REMOVED	Yes	Yes to some extent	REMOVED	Yes from a family member	Video Consultation	REMOVED		REMOVED	Yes	3	REMOVED	Not very well	REMOVED	Yes	Yes completely	REMOVED	Yes completely	No	No	No	21-30	White	English/ Welsh/ Scottish / Northern Irish/ British	REMOVED	N/A	REMOVED	N/A	N/A	N/A	REMOVED
Paper Discharge	A service-user	REMOVED	I am completing the form myself	ADHD	Diagnostic Assessment	Yes	REMOVED	REMOVED	Yes completely	REMOVED	Don't know	Yes completely	REMOVED	Yes from a family member	Video Consultation	REMOVED		REMOVED	Yes	4	REMOVED	Well	REMOVED	Yes	Yes completely	REMOVED	Don't know	Yes	Yes	Yes	21-30	White	English/ Welsh/ Scottish / Northern Irish/ British	REMOVED	N/A	REMOVED	N/A	N/A	N/A	REMOVED
Paper Discharge	A service-user	REMOVED	I am completing the form myself	Autism	Psychological Intervention	Yes	REMOVED	REMOVED	Yes completely	REMOVED	Yes		REMOVED	No	Video Consultation Telephone Consultation	REMOVED		REMOVED	Yes	4	REMOVED	Well	REMOVED	Yes	Yes completely	REMOVED	Yes to some extent			Yes	51-60	White	English/ Welsh/ Scottish / Northern Irish/ British	REMOVED	N/A	REMOVED	N/A	N/A	N/A	REMOVED
Paper Discharge	A service-user	REMOVED	I am completing the form myself	ADHD	Diagnostic Assessment	No	REMOVED	REMOVED	Yes completely	REMOVED	Don't know	Yes to some extent	REMOVED	Yes from my partner	Telephone Consultation	REMOVED	Did not have the appropriate equipment	REMOVED	Yes	4	REMOVED	Well	REMOVED	Yes	Yes completely	REMOVED	Don't know	Don't know	Yes	Don't know	21-30	White	English/ Welsh/ Scottish / Northern Irish/ British	REMOVED	N/A	REMOVED	N/A	N/A	N/A	REMOVED
Paper Discharge	A service-user	REMOVED	I am completing the form myself	ADHD	Diagnostic Assessment	Yes	REMOVED	REMOVED	Yes completely	REMOVED	Don't know	Yes completely	REMOVED	Yes from my partner	Video Consultation	REMOVED		REMOVED	Yes		REMOVED		REMOVED	Yes	Yes to some extent	REMOVED	Yes to some extent	Yes	Don't know	Yes	31-40	White	English/ Welsh/ Scottish / Northern Irish/ British	REMOVED	N/A	REMOVED	N/A	N/A	N/A	REMOVED
Paper Discharge	A service-user	REMOVED	I am completing the form myself	Autism	Diagnostic Assessment	Maybe	REMOVED	REMOVED	No	REMOVED	Yes	Don't know	REMOVED	No	Video Consultation	REMOVED		REMOVED	Yes	3	REMOVED	Not very well	REMOVED	Yes	Don't know	REMOVED	Yes to some extent	Don't know	Yes	No	21-30	White	English/ Welsh/ Scottish / Northern Irish/ British	REMOVED	N/A	REMOVED	N/A	N/A	N/A	REMOVED
Paper Discharge	A carer/unpaid carer (relative/friend/neighbour)	REMOVED	I am completing the form myself	ADHD	Diagnostic Assessment	Don't know	REMOVED	REMOVED	Yes to some extent	REMOVED	Don't know	Yes completely	REMOVED	Yes from a family member	Telephone Consultation	REMOVED		REMOVED	Yes	5	REMOVED	Well	REMOVED	Yes	Yes completely	REMOVED	Yes to some extent	Yes	Yes	Don't know	21-30	White	English/ Welsh/ Scottish / Northern Irish/ British	REMOVED	N/A	REMOVED	N/A	N/A	N/A	REMOVED
Paper Discharge	A service-user	REMOVED	I am completing the form myself	ADHD	Diagnostic Assessment	Yes	REMOVED	REMOVED	Yes completely	REMOVED	No	Yes to some extent	REMOVED	Yes from my partner	Telephone Consultation	REMOVED	Did not have the appropriate equipment	REMOVED	Yes	5	REMOVED	Very well	REMOVED	Yes	Yes completely	REMOVED	No	Yes	Yes	Yes	31-40	White	English/ Welsh/ Scottish / Northern Irish/ British	REMOVED	N/A	REMOVED	N/A	N/A	N/A	REMOVED
Paper Discharge	A service-user	REMOVED	I am completing the form myself	ADHD	Diagnostic Assessment	Don't know	REMOVED	REMOVED	Yes to some extent	REMOVED	Yes	Yes to some extent	REMOVED	No	Video Consultation	REMOVED		REMOVED	Yes	5	REMOVED	Well	REMOVED	Yes	Yes to some extent	REMOVED	Yes completely	Don't know	Yes	No	41-50	White	English/ Welsh/ Scottish / Northern Irish/ British	REMOVED	N/A	REMOVED	N/A	N/A	N/A	REMOVED
Paper Discharge	A service-user	REMOVED	I am completing the form myself	ADHD	Medication Review	Yes	REMOVED	REMOVED	Yes completely	REMOVED	No	Yes completely	REMOVED	Yes from a family member	Telephone Consultation	REMOVED	Not given the option	REMOVED	Yes	5	REMOVED	Very well	REMOVED	Yes	Yes completely	REMOVED	No	Yes	Yes	Don't know	21-30		N/A	REMOVED	N/A	REMOVED	N/A	N/A	N/A	REMOVED
Paper Discharge	A service-user	REMOVED	I am completing the form myself	ADHD	Diagnostic Assessment	Yes	REMOVED	REMOVED	Yes completely	REMOVED	Yes	Yes completely	REMOVED	Yes from a family member	Telephone Consultation	REMOVED		REMOVED	Yes	5	REMOVED	Very well	REMOVED	Yes	Yes completely	REMOVED	Yes to some extent	Yes	Yes	Yes	21-30	White	English/ Welsh/ Scottish / Northern Irish/ British	REMOVED	N/A	REMOVED	N/A	N/A	N/A	REMOVED
Paper Discharge	Other please state	REMOVED	I am completing the form myself	ADHD	Diagnostic Assessment	Yes	REMOVED	REMOVED	Yes completely	REMOVED	Yes	Yes to some extent	REMOVED	No	Telephone Consultation	REMOVED	Not given the option	REMOVED	Yes	5	REMOVED	Well	REMOVED	Yes	Yes completely	REMOVED	Yes completely	Yes	No	No		White	English/ Welsh/ Scottish / Northern Irish/ British	REMOVED	N/A	REMOVED	N/A	N/A	N/A	REMOVED
Paper Discharge	A service-user	REMOVED	I am completing the form myself	ADHD	Diagnostic Assessment	Yes	REMOVED	REMOVED	Yes completely	REMOVED	Yes	Yes completely	REMOVED	No	Telephone Consultation	REMOVED		REMOVED	Yes	5	REMOVED	Very well	REMOVED	Yes	Yes completely	REMOVED	Yes completely	Yes	Yes	Don't know	21-30		N/A	REMOVED	N/A	REMOVED	N/A	N/A	N/A	REMOVED
Paper Discharge	A service-user	REMOVED	I am completing the form myself	ADHD	Medication Review	Yes	REMOVED	REMOVED	Yes completely	REMOVED	No	Yes to some extent	REMOVED	No	Telephone Consultation	REMOVED	Did not have the appropriate equipment	REMOVED	Yes	4	REMOVED	Well	REMOVED	Yes	Yes to some extent	REMOVED	Yes to some extent	Don't know	No	Don't know	51-60	White		REMOVED	N/A	REMOVED	N/A	N/A	N/A	REMOVED
Paper Discharge	A service-user	REMOVED	I am completing the form myself	ADHD	Diagnostic Assessment	No	REMOVED	REMOVED	Yes to some extent	REMOVED	Yes	Yes to some extent	REMOVED	Yes from a family member	Telephone Consultation	REMOVED		REMOVED	Yes	2	REMOVED	Not very well	REMOVED	Yes	Yes to some extent	REMOVED	Yes completely	No	No	No	21-30	White	English/ Welsh/ Scottish / Northern Irish/ British	REMOVED	N/A	REMOVED	N/A	N/A	N/A	REMOVED
Paper Discharge	A service-user	REMOVED	Yes for someone else	ADHD and Autism	Medication Review	Yes	REMOVED	REMOVED	Don't know	REMOVED	Yes	Yes completely	REMOVED	Yes from a family member	Telephone Consultation	REMOVED	Not given the option	REMOVED	Yes	5	REMOVED	Not very well	REMOVED	Yes	Yes to some extent	REMOVED	Yes completely	Yes	Yes	No	21-30		N/A	REMOVED	N/A	REMOVED	N/A	N/A	N/A	REMOVED
Paper Discharge	A carer/unpaid carer (relative/friend/neighbour)	REMOVED	I am completing the form myself	ADHD	Psychological Intervention	Yes	REMOVED	REMOVED	Yes to some extent	REMOVED	Yes	Yes completely	REMOVED	Yes from a family member	Telephone Consultation	REMOVED	Not given the option	REMOVED	Yes	4	REMOVED	Well	REMOVED	No	Yes completely	REMOVED	Yes completely	Don't know	Yes	Yes	17-20	White	English/ Welsh/ Scottish / Northern Irish/ British	REMOVED	N/A	REMOVED	N/A	N/A	N/A	REMOVED
Paper Discharge	A service-user	REMOVED	I am completing the form myself	ADHD	Medication Review	Maybe	REMOVED	REMOVED	Yes completely	REMOVED	Don't know	Yes completely	REMOVED	Yes from a family member	Telephone Consultation	REMOVED	Not given the option	REMOVED	Yes	5	REMOVED	Not very well	REMOVED	No	Yes to some extent	REMOVED	Yes completely	No	No	No	21-30	White	English/ Welsh/ Scottish / Northern Irish/ British	REMOVED	N/A	REMOVED	N/A	N/A	N/A	REMOVED
Paper Discharge	A service-user	REMOVED	I am completing the form myself	ADHD	Diagnostic Assessment	Yes	REMOVED	REMOVED	Yes completely	REMOVED	No	Yes to some extent	REMOVED	Yes from a family member	Telephone Consultation	REMOVED	Not given the option	REMOVED	Yes	4	REMOVED	Well	REMOVED	Yes	Yes to some extent	REMOVED	No	Don't know	Don't know	Yes	21-30	White	English/ Welsh/ Scottish / Northern Irish/ British	REMOVED	N/A	REMOVED	N/A	N/A	N/A	REMOVED
Paper Discharge	A service-user	REMOVED	I am completing the form myself	ADHD	Diagnostic Assessment	Yes	REMOVED	REMOVED	Yes completely	REMOVED	Yes	Don't know	REMOVED	No	Telephone Consultation	REMOVED	Did not have internet connection	REMOVED	Yes	5	REMOVED	Well	REMOVED	Yes	Yes completely	REMOVED	Yes to some extent	Yes	Yes	Yes	21-30	White	English/ Welsh/ Scottish / Northern Irish/ British	REMOVED	N/A	REMOVED	N/A	N/A	N/A	REMOVED
Paper Discharge	A service-user	REMOVED	I am completing the form myself	Autism	Diagnostic Assessment	Yes	REMOVED	REMOVED	Yes completely	REMOVED	Don't know	Yes completely	REMOVED	No	Telephone Consultation	REMOVED	Not given the option	REMOVED	Yes	5	REMOVED	Well	REMOVED	Yes	Yes completely	REMOVED	No	Yes	Yes	Don't know	51-60	White	English/ Welsh/ Scottish / Northern Irish/ British	REMOVED	N/A	REMOVED	N/A	N/A	N/A	REMOVED
Paper Discharge	A service-user	REMOVED	I am completing the form myself	ADHD	Diagnostic Assessment	Yes	REMOVED	REMOVED	Yes completely	REMOVED	No	Yes to some extent	REMOVED	Yes from a family member	Telephone Consultation	REMOVED	Other please state……	REMOVED	Yes	5	REMOVED	Very well	REMOVED	Yes	Yes completely	REMOVED	No	Yes	Yes	Yes	41-50	White	English/ Welsh/ Scottish / Northern Irish/ British	REMOVED	N/A	REMOVED	N/A	N/A	N/A	REMOVED
Paper Discharge	Other please state	REMOVED	I am completing the form myself	ADHD	Medication Review	Maybe	REMOVED	REMOVED	Yes to some extent	REMOVED	No	Yes completely	REMOVED	Yes from a family member	Telephone Consultation	REMOVED	Did not have the appropriate equipment	REMOVED	Yes	5	REMOVED	Not very well	REMOVED	Yes	Yes completely	REMOVED	Yes completely	Yes	Yes	No	21-30	White	English/ Welsh/ Scottish / Northern Irish/ British	REMOVED	N/A	REMOVED	N/A	N/A	N/A	REMOVED
Paper Discharge	A service-user	REMOVED	I am completing the form myself	ADHD	Diagnostic Assessment	Yes	REMOVED	REMOVED	Yes completely	REMOVED	Don't know	Yes completely	REMOVED	No	Telephone Consultation	REMOVED	Other please state……	REMOVED	Yes	5	REMOVED	Very well	REMOVED	Yes	Yes completely	REMOVED	Don't know	Yes	Yes	Don't know	17-20	Other ethnic group	N/A	REMOVED	N/A	REMOVED	N/A	N/A	Any other ethnic group	REMOVED
Paper Discharge	A service-user	REMOVED	I am completing the form myself	ADHD	Diagnostic Assessment	Maybe	REMOVED	REMOVED	Yes to some extent	REMOVED	Yes	Yes completely	REMOVED	No	Video Consultation Telephone Consultation	REMOVED	Other please state……	REMOVED	Yes	2	REMOVED	Not very well	REMOVED	Yes	Yes completely	REMOVED	Yes completely	Don't know	Yes	No	51-60	White	English/ Welsh/ Scottish / Northern Irish/ British	REMOVED	N/A	REMOVED	N/A	N/A	N/A	REMOVED
Paper Discharge	A service-user	REMOVED	I am completing the form myself	ADHD	Diagnostic Assessment	Yes	REMOVED	REMOVED	Yes completely	REMOVED	Don't know	Yes to some extent	REMOVED	No	Video Consultation Telephone Consultation	REMOVED		REMOVED	Yes	4	REMOVED	Well	REMOVED	Yes	Yes completely	REMOVED	Yes to some extent	Yes	Yes	Yes	21-30	Black/African/Caribbean/Black British	N/A	REMOVED	N/A	REMOVED	N/A	Any other Black/African/Caribbean/Black British background	N/A	REMOVED
Paper Discharge	A service-user	REMOVED	I am completing the form myself	ADHD	Diagnostic Assessment	Don't know	REMOVED	REMOVED	Yes to some extent	REMOVED	Yes	Yes completely	REMOVED	Yes from my partner	Video Consultation Telephone Consultation	REMOVED		REMOVED	Yes	4	REMOVED	Not very well	REMOVED	Yes	Yes to some extent	REMOVED	Yes to some extent	Yes	Yes	Yes	21-30	White	English/ Welsh/ Scottish / Northern Irish/ British	REMOVED	N/A	REMOVED	N/A	N/A	N/A	REMOVED
Paper Discharge	A carer/unpaid carer (relative/friend/neighbour)	REMOVED	Yes from a carer	ADHD	Diagnostic Assessment	Yes	REMOVED	REMOVED	Yes completely	REMOVED	Don't know	Yes completely	REMOVED	No	Telephone Consultation	REMOVED	Did not have internet connection	REMOVED	Yes	5	REMOVED	Very well	REMOVED	Yes		REMOVED	Yes completely	Don't know	Yes	Don't know	31-40	White	English/ Welsh/ Scottish / Northern Irish/ British	REMOVED	N/A	REMOVED	N/A	N/A	N/A	REMOVED
Paper Discharge	A service-user	REMOVED	I am completing the form myself	ADHD	Diagnostic Assessment	Yes	REMOVED	REMOVED	Yes to some extent	REMOVED	Yes	Yes to some extent	REMOVED	Yes from a family member	Video Consultation	REMOVED		REMOVED		3	REMOVED	Not very well	REMOVED	Yes	Yes completely	REMOVED	Yes completely	Don't know	Yes	No	21-30	White	English/ Welsh/ Scottish / Northern Irish/ British	REMOVED	N/A	REMOVED	N/A	N/A	N/A	REMOVED
Paper Discharge	A service-user	REMOVED	I am completing the form myself	ADHD	Diagnostic Assessment	Maybe	REMOVED	REMOVED	Yes completely	REMOVED	Don't know	Yes completely	REMOVED	Yes from a family member	Telephone Consultation	REMOVED	Did not have the appropriate equipment	REMOVED	Yes	4	REMOVED	Well	REMOVED	Yes	Yes completely	REMOVED	Yes to some extent	Don't know	Yes	Yes	17-20	White	English/ Welsh/ Scottish / Northern Irish/ British	REMOVED	N/A	REMOVED	N/A	N/A	N/A	REMOVED
Paper Discharge	A service-user	REMOVED	I am completing the form myself	Autism	Diagnostic Assessment	Yes	REMOVED	REMOVED	Yes to some extent	REMOVED	Yes	Yes completely	REMOVED	Yes from a family member	Telephone Consultation	REMOVED	Other please state……	REMOVED	Yes	4	REMOVED	Well	REMOVED	Yes	Yes completely	REMOVED	Yes to some extent	Yes	Yes	Yes	41-50	White	English/ Welsh/ Scottish / Northern Irish/ British	REMOVED	N/A	REMOVED	N/A	N/A	N/A	REMOVED
Paper Discharge	A service-user	REMOVED	I am completing the form myself	ADHD	Medication Review	Yes	REMOVED	REMOVED	Yes completely	REMOVED	No	Yes completely	REMOVED	No	Telephone Consultation	REMOVED	Did not have internet connection	REMOVED	Yes	5	REMOVED	Very well	REMOVED	Yes	Yes completely	REMOVED	No	Yes	Yes	Yes	21-30	Mixed/multiple ethnic groups	N/A	REMOVED		REMOVED	N/A	N/A	N/A	REMOVED
Paper Discharge	A service-user	REMOVED	I am completing the form myself	ADHD	Diagnostic Assessment	Yes	REMOVED	REMOVED	Yes completely	REMOVED	Yes	Yes completely	REMOVED	Yes from my partner	Telephone Consultation	REMOVED	Did not have the appropriate equipment	REMOVED	Yes	5	REMOVED	Very well	REMOVED	Yes	Yes completely	REMOVED	Yes to some extent	Yes	Yes	Yes	21-30	White	English/ Welsh/ Scottish / Northern Irish/ British	REMOVED	N/A	REMOVED	N/A	N/A	N/A	REMOVED
Paper Discharge	A service-user	REMOVED	I am completing the form myself	ADHD	Medication Review	Maybe	REMOVED	REMOVED	Yes completely	REMOVED	Don't know	Yes to some extent	REMOVED	No	Telephone Consultation	REMOVED	Not given the option	REMOVED	Yes	5	REMOVED	Don't know	REMOVED	Yes	Yes to some extent	REMOVED	Don't know	Yes	Don't know	Yes	31-40		N/A	REMOVED	N/A	REMOVED	N/A	N/A	N/A	REMOVED
Paper Discharge	A service-user	REMOVED	Yes from a family member	ADHD	Diagnostic Assessment	Yes	REMOVED	REMOVED	Yes to some extent	REMOVED	Don't know	Yes to some extent	REMOVED	Yes from a family member	Telephone Consultation	REMOVED	Did not have the appropriate equipment	REMOVED	Yes	4	REMOVED	Not very well	REMOVED	Don't know	Yes to some extent	REMOVED	Yes to some extent	Yes	Yes	Don't know		White	English/ Welsh/ Scottish / Northern Irish/ British	REMOVED	N/A	REMOVED	N/A	N/A	N/A	REMOVED
Paper Discharge	Member of a Voluntary or community group	REMOVED	I am completing the form myself	ADHD	Diagnostic Assessment	Yes	REMOVED	REMOVED	Yes completely	REMOVED	No	Yes completely	REMOVED	Yes from a family member	Telephone Consultation	REMOVED	Did not have internet connection	REMOVED	Yes	5	REMOVED	Very well	REMOVED	Yes	Yes completely	REMOVED	No	Yes	Yes	Yes	31-40	White		REMOVED	N/A	REMOVED	N/A	N/A	N/A	REMOVED
Paper Discharge	A service-user	REMOVED	I am completing the form myself	ADHD	Diagnostic Assessment	No	REMOVED	REMOVED	Yes to some extent	REMOVED	Yes	Yes to some extent	REMOVED	Yes from a family member	Telephone Consultation	REMOVED	Did not have internet connection	REMOVED	Yes	4	REMOVED	Well	REMOVED	Yes	Yes completely	REMOVED	Yes completely	Yes	Don't know	Don't know	21-30	White	English/ Welsh/ Scottish / Northern Irish/ British	REMOVED	N/A	REMOVED	N/A	N/A	N/A	REMOVED
Paper Discharge	A service-user	REMOVED	I am completing the form myself	ADHD	Diagnostic Assessment	Yes	REMOVED	REMOVED	Yes completely	REMOVED	No	Yes completely	REMOVED	Yes from my partner	Video Consultation	REMOVED		REMOVED	Yes	5	REMOVED	Very well	REMOVED	Yes	Yes completely	REMOVED	No	Yes	Don't know	Don't know	41-50	White	English/ Welsh/ Scottish / Northern Irish/ British	REMOVED	N/A	REMOVED	N/A	N/A	N/A	REMOVED
Paper Discharge	A service-user	REMOVED	I am completing the form myself	ADHD	Diagnostic Assessment	Maybe	REMOVED	REMOVED	Yes completely	REMOVED	Yes	Yes to some extent	REMOVED	Yes from a family member	Telephone Consultation	REMOVED	Other please state……	REMOVED	Yes	3	REMOVED	Not very well	REMOVED	Yes	Yes to some extent	REMOVED	Yes to some extent	Don't know	Yes	Yes	31-40	Asian/Asian British	N/A	REMOVED	N/A	REMOVED	Pakistani	N/A	N/A	REMOVED
Paper Discharge	A service-user	REMOVED	I am completing the form myself	ADHD	Diagnostic Assessment	Maybe	REMOVED	REMOVED	Yes completely	REMOVED	Don't know	Yes completely	REMOVED	No	Video Consultation Telephone Consultation	REMOVED		REMOVED	Yes	4	REMOVED	Well	REMOVED	Yes	Yes to some extent	REMOVED	Yes completely	Don't know	Yes	Yes	41-50	White	English/ Welsh/ Scottish / Northern Irish/ British	REMOVED	N/A	REMOVED	N/A	N/A	N/A	REMOVED
Paper Discharge	A service-user	REMOVED	I am completing the form myself	ADHD	Diagnostic Assessment	Yes	REMOVED	REMOVED	Yes completely	REMOVED	No	Yes completely	REMOVED	Yes from a family member	Telephone Consultation	REMOVED	Other please state……	REMOVED	Yes	5	REMOVED	Very well	REMOVED	Yes	Yes completely	REMOVED	No	Yes	Yes	Yes	21-30		N/A	REMOVED	N/A	REMOVED	N/A	N/A	N/A	REMOVED
Paper Discharge	A service-user	REMOVED	I am completing the form myself	Autism	Diagnostic Assessment	Yes	REMOVED	REMOVED	Yes to some extent	REMOVED	Don't know	Yes completely	REMOVED	Yes from a family member	Video Consultation	REMOVED		REMOVED	Yes	4	REMOVED	Well	REMOVED	Yes	Yes to some extent	REMOVED	No	Yes	Yes	Yes	0-16	White	English/ Welsh/ Scottish / Northern Irish/ British	REMOVED	N/A	REMOVED	N/A	N/A	N/A	REMOVED
Paper Discharge	A service-user	REMOVED	I am completing the form myself	ADHD	Medication Review	Don't know	REMOVED	REMOVED	Yes completely	REMOVED	Yes	Don't know	REMOVED	Yes from a family member	Telephone Consultation	REMOVED	Not given the option	REMOVED	Yes	4	REMOVED	Well	REMOVED	Yes	Yes completely	REMOVED	Yes completely	Don't know	Don't know	Yes	17-20	Other ethnic group	N/A	REMOVED	N/A	REMOVED	N/A	N/A		REMOVED
Paper Discharge	Other please state	REMOVED	I am completing the form myself	ADHD	Diagnostic Assessment	Yes	REMOVED	REMOVED	Yes completely	REMOVED	Yes	Yes completely	REMOVED	Yes from my partner	Telephone Consultation	REMOVED	Not given the option	REMOVED	Yes	5	REMOVED	Well	REMOVED	Yes	Yes to some extent	REMOVED	Yes to some extent	Yes	Yes	No	21-30	Other ethnic group	N/A	REMOVED	N/A	REMOVED	N/A	N/A		REMOVED
Paper Discharge	A service-user	REMOVED	I am completing the form myself	ADHD	Diagnostic Assessment	Yes	REMOVED	REMOVED	Yes completely	REMOVED	Yes	Yes completely	REMOVED	No	Telephone Consultation	REMOVED	Not given the option	REMOVED	Yes	5	REMOVED	Very well	REMOVED	Yes	Yes completely	REMOVED	Yes to some extent	Yes	Yes	Yes	31-40	White	English/ Welsh/ Scottish / Northern Irish/ British	REMOVED	N/A	REMOVED	N/A	N/A	N/A	REMOVED
Paper Discharge	A service-user	REMOVED	I am completing the form myself	ADHD and Autism	Medication Review	Don't know	REMOVED	REMOVED	Yes to some extent	REMOVED	Yes	Yes to some extent	REMOVED	Yes from a family member	Video Consultation	REMOVED		REMOVED	Yes	3	REMOVED	Well	REMOVED	Yes	Yes to some extent	REMOVED	Yes completely	No	Don't know	No	17-20	White		REMOVED	N/A	REMOVED	N/A	N/A	N/A	REMOVED
Paper Discharge	A service-user	REMOVED	I am completing the form myself	ADHD	Medication Review	No	REMOVED	REMOVED	Yes completely	REMOVED	Yes	Yes to some extent	REMOVED	No	Telephone Consultation	REMOVED	Not given the option	REMOVED	Yes	4	REMOVED	Very well	REMOVED	Yes	Yes completely	REMOVED	No	Yes	Yes	Yes	31-40	Mixed/multiple ethnic groups	N/A	REMOVED	Any other mixed/multiple ethnic background	REMOVED	N/A	N/A	N/A	REMOVED
Paper Discharge	A service-user	REMOVED	I am completing the form myself	ADHD and Autism	Diagnostic Assessment	Don't know	REMOVED	REMOVED	Yes to some extent	REMOVED	Yes	Yes completely	REMOVED	Yes from a family member	Telephone Consultation	REMOVED	Not given the option	REMOVED	Yes	5	REMOVED	Well	REMOVED	Yes	Yes completely	REMOVED	Yes to some extent	Don't know	Don't know	No	17-20	Other ethnic group	N/A	REMOVED	N/A	REMOVED	N/A	N/A		REMOVED
